# Supplementary material for: Highly Transparent Anti-Smudge Coatings for Self-Cleaning, Controllable Liquid Transport, and Corrosion Resistance
Source: Polymers (Basel). 2025 Jan 23;17(3):302. doi: 10.3390/polym17030302 (PMC11820985; doi:10.3390/polym17030302)
Supplement: Supplementary file 1 [file polymers-17-00302-s001.zip]

Archive with 1 entries (1 files):
- polymers-3436978-supplementary.pdf
